# Supplementary material for: Usefulness of monitoring circulating tumor cells as a therapeutic biomarker in melanoma with BRAF mutation
Source: BMC Cancer. 2021 Mar 17;21:287. doi: 10.1186/s12885-021-08016-y (PMC7968258; doi:10.1186/s12885-021-08016-y)
Supplement: Supplementary file 2 — Additional file 2. [file 12885_2021_8016_MOESM2_ESM.xlsx]

## Sheet: Table S1
Table S1. Profiles of patients with BRAF-mutated melanomas
Patient ID	Age	Primary site of melanoma	BRAFV600 status	Metastatic sites	Baseline LDH
MMbraf1	70s	back	V600E	Lung	Normal
MMbraf2	70s	back	V600K	Intransit metastasis, lymph node	Normal
MMbraf3	70s	chest	V600E	Lung, liver, breast	Elevated
MMbraf4	50s	finger	V600E	Lung, liver, bone, skin, muscle	Elevated
MMbraf5	60s	chest	V600E	Lung	Normal
Abbreviation: LDH, lactate dehydrogenase.

## Sheet: Table S2 
Table S2. Patients' profile of stage 0–III melanoma and the number of CTC
Stage	TMN classification (AJCC 8th)	Age	Primary site of melanoma	Tumor thickness (mm)	Clark level	Baseline LDH	The number of CTC (/4 mL)
0–I	pTisN0M0	50s	Nail	In situ	I	Normal	5
	pT1aN0M0	70s	Sole	0.6	III	Normal	16
	pT1bN0M0	70s	Face	0.8	IV	Normal	11
	pT2aN0M0	60s	Face	1.3	IV	Normal	8
	pT2aN0M0	70s	Sole	1.8	IV	Normal	3
II	pT2bN0M0	70s	Nail	1.4	IV	Normal	3
	pT4aN0M0	90s	Nail	5.5	V	Normal	10
	pT4bN0M0	80s	Sole	6.7	IV	Normal	7
	pT4bN0M0	90s	Nail	7.5	V	Elevated	10
	pT4bN0M0	70s	Trunk	17	V	Normal	5
III	pT4aN3cM0	70s	Trunk	4.2	IV	Normal	6
	pT4bN2bM0	80s	Nail	10	V	Normal	8
	pT4bN2bM0	60s	Sole	22	V	Normal	18
	pT4bN3cM0	50s	Toe	19	V	Normal	11
	TXN1bM0	70s	Nasal cavity	Unknown	Unknown	Normal	13
Abbreviations: AJCC, American Joint Committee on Cancer; LDH, lactate dehydrogenase.
